# Supplementary material for: Exogenous polyunsaturated fatty acids (PUFAs) promote changes in growth, phospholipid composition, membrane permeability and virulence phenotypes in Escherichia coli
Source: BMC Microbiol. 2020 Oct 12;20:305. doi: 10.1186/s12866-020-01988-0 (PMC7552566; doi:10.1186/s12866-020-01988-0)
Supplement: Supplementary file 1 — Additional file 1. [file 12866_2020_1988_MOESM1_ESM.zip]

Archive with 2 entries (2 files):
- Supplemental Figure 1_ESM.docx
- Supplemental Table 1_ESM.docx
